# Supplementary material for: A Multimodel Study of the Role of Novel PKC Isoforms in the DNA Integrity Checkpoint
Source: Int J Mol Sci. 2023 Oct 31;24(21):15796. doi: 10.3390/ijms242115796 (PMC10650207; doi:10.3390/ijms242115796)
Supplement: Supplementary file 1 [file ijms-24-15796-s001.zip]

Archive with 1 entries (1 files):
- ijms-2663959-supplementary.pdf
